# Supplementary material for: Massive Expansion of Ubiquitination-Related Gene Families within the Chlamydiae
Source: Mol Biol Evol. 2014 Jul 28;31(11):2890–904. doi: 10.1093/molbev/msu227 (PMC4209131; doi:10.1093/molbev/msu227)
Supplement: Supplementary Data [file supp_msu227_suppl_data.zip]

Archive with 2 entries (2 files):
- supplementary_data.tar.gz
- Supplement_revision2.pdf
